# Supplementary material for: Sustained Complete Response after Biological Downstaging in Patients with Hepatocellular Carcinoma: XXL-Like Prioritization for Liver Transplantation or “Wait and See” Strategy?
Source: Cancers (Basel). 2021 May 17;13(10):2406. doi: 10.3390/cancers13102406 (PMC8156031; doi:10.3390/cancers13102406)
Supplement: Supplementary file 1 [file cancers-13-02406-s001.zip]

Archive with 1 entries (1 files):
- cancers-1144002-SI.pdf
